# Supplementary material for: miR-34 regulates cuticle pigmentation by targeting Bm-iAANAT and Bmserpin3 in Bombyx mori
Source: RNA Biol. 2026 May 26;23(1):1–12. doi: 10.1080/15476286.2026.2675852 (PMC13215317; doi:10.1080/15476286.2026.2675852)
Supplement: Supplemental Material [file KRNB_A_2675852_SM8414.zip]

Archive with 3 entries (3 files):
- Supplemental Table 1.docx
- Supplement Fig2.tif
- Supplement Fig1.tif
